# Supplementary material for: Circular and L50-like leaderless enterocins share a common ABC-transporter immunity gene
Source: BMC Genomics. 2023 Oct 24;24:639. doi: 10.1186/s12864-023-09750-2 (PMC10598978; doi:10.1186/s12864-023-09750-2)
Supplement: Supplementary file 2 — Supplementary Material 2 [file 12864_2023_9750_MOESM2_ESM.xlsx]

## Sheet: Hoja1
Table S2. Accession numbers list of the dataset used in this study
Accession number	Feature
MW689545	mr10a/b gene cluster
Y12234	as-48 gene cluster
AJ438950	as-48 gene cluster
NZ_AYLU01000046.1	Genome shotgun sequences containing carnocyclinA gene cluster
GCF_000172615.1	Genome containing full Transporter-2
GCF_000321625.1	Genome containing full Transporter-2
GCF_000322125.1	Genome containing full Transporter-2
GCF_000322285.1	Genome containing full Transporter-2
GCF_000390605.1	Genome containing full Transporter-2
GCF_000390625.1	Genome containing full Transporter-2
GCF_000393175.1	Genome containing full Transporter-2
GCF_000393295.1	Genome containing full Transporter-2
GCF_000394035.1	Genome containing full Transporter-2
GCF_000394515.1	Genome containing full Transporter-2
GCF_000407505.1	Genome containing full Transporter-2
GCF_000415465.2	Genome containing full Transporter-2
GCF_000647995.1	Genome containing full Transporter-2
GCF_000648155.1	Genome containing full Transporter-2
GCF_001025255.1	Genome containing full Transporter-2
GCF_001025265.1	Genome containing full Transporter-2
GCF_001025315.1	Genome containing full Transporter-2
GCF_001025325.1	Genome containing full Transporter-2
GCF_001025335.1	Genome containing full Transporter-2
GCF_001025375.1	Genome containing full Transporter-2
GCF_001025435.1	Genome containing full Transporter-2
GCF_001546375.1	Genome containing full Transporter-2
GCF_001563075.1	Genome containing full Transporter-2
GCF_001652715.1	Genome containing full Transporter-2
GCF_001689055.2	Genome containing full Transporter-2
GCF_001692705.1	Genome containing full Transporter-2
GCF_001808975.1	Genome containing full Transporter-2
GCF_001886115.1	Genome containing full Transporter-2
GCF_002140075.1	Genome containing full Transporter-2
GCF_002141355.1	Genome containing full Transporter-2
GCF_002163735.1	Genome containing full Transporter-2
GCF_002221625.2	Genome containing full Transporter-2
GCF_002591965.2	Genome containing full Transporter-2
GCF_002944755.1	Genome containing full Transporter-2
GCF_002945395.1	Genome containing full Transporter-2
GCF_002945455.1	Genome containing full Transporter-2
GCF_002945995.1	Genome containing full Transporter-2
GCF_003319925.1	Genome containing full Transporter-2
GCF_003320395.1	Genome containing full Transporter-2
GCF_003320555.1	Genome containing full Transporter-2
GCF_003795755.1	Genome containing full Transporter-2
GCF_003795975.1	Genome containing full Transporter-2
GCF_003796745.1	Genome containing full Transporter-2
GCF_004099785.1	Genome containing full Transporter-2
GCF_004099895.1	Genome containing full Transporter-2
GCF_004101305.1	Genome containing full Transporter-2
GCF_004101385.1	Genome containing full Transporter-2
GCF_004103475.1	Genome containing full Transporter-2
GCF_004120275.1	Genome containing full Transporter-2
GCF_004120295.1	Genome containing full Transporter-2
GCF_004125655.1	Genome containing full Transporter-2
GCF_004126045.1	Genome containing full Transporter-2
GCF_004126115.1	Genome containing full Transporter-2
GCF_004126225.1	Genome containing full Transporter-2
GCF_004126315.1	Genome containing full Transporter-2
GCF_004328225.1	Genome containing full Transporter-2
GCF_004328235.1	Genome containing full Transporter-2
GCF_004328255.1	Genome containing full Transporter-2
GCF_004328385.1	Genome containing full Transporter-2
GCF_004330425.1	Genome containing full Transporter-2
GCF_004332275.1	Genome containing full Transporter-2
GCF_004793935.1	Genome containing full Transporter-2
GCF_004923245.1	Genome containing full Transporter-2
GCF_006337145.1	Genome containing full Transporter-2
GCF_007625025.1	Genome containing full Transporter-2
GCF_009696185.1	Genome containing full Transporter-2
GCF_009696205.1	Genome containing full Transporter-2
GCF_009830455.1	Genome containing full Transporter-2
GCF_009830715.1	Genome containing full Transporter-2
GCF_009906585.1	Genome containing full Transporter-2
GCF_009910555.1	Genome containing full Transporter-2
GCF_010974995.1	Genome containing full Transporter-2
GCF_900166945.1	Genome containing full Transporter-2
GCF_902159035.1	Genome containing full Transporter-2
GCF_902159505.1	Genome containing full Transporter-2
GCF_902163255.1	Genome containing full Transporter-2
GCF_902164525.1	Genome containing full Transporter-2
GCF_902165155.1	Genome containing full Transporter-2
GCF_902165375.1	Genome containing full Transporter-2
GCF_902165765.1	Genome containing full Transporter-2
GCF_902165855.1	Genome containing full Transporter-2
GCF_902165955.1	Genome containing full Transporter-2
GCF_902166835.1	Genome containing full Transporter-2
GCF_000147215.1	Genome Enterococcus faecalis
GCF_000147275.1	Genome Enterococcus faecalis
GCF_000147495.1	Genome Enterococcus faecalis
GCF_000147925.1	Genome Enterococcus faecalis
GCF_000147985.1	Genome Enterococcus faecalis
GCF_000148005.1	Genome Enterococcus faecalis
GCF_000148105.1	Genome Enterococcus faecalis
GCF_000148245.1	Genome Enterococcus faecalis
GCF_000148305.1	Genome Enterococcus faecalis
GCF_000148445.1	Genome Enterococcus faecalis
GCF_000157315.1	Genome Enterococcus faecalis
GCF_000159655.1	Genome Enterococcus faecalis
GCF_000163795.1	Genome Enterococcus faecalis
GCF_000163815.1	Genome Enterococcus faecalis
GCF_000166795.1	Genome Loigolactobacillus coryniformis
GCF_000172615.1	Genome Enterococcus faecium
GCF_000178175.1	Genome Enterococcus faecalis
GCF_000283115.1	Genome Loigolactobacillus coryniformis
GCF_000300795.2	Genome Lactococcus garvieae
GCF_000317975.2	Genome Carnobacterium maltaromaticum
GCF_000321625.1	Genome Enterococcus faecium
GCF_000322125.1	Genome Enterococcus faecium
GCF_000322285.1	Genome Enterococcus faecium
GCF_000327305.1	Genome Lactococcus raffinolactis
GCF_000373065.1	Genome Enterococcus columbae
GCF_000379745.1	Genome Enterococcus cecorum
GCF_000390605.1	Genome Enterococcus faecalis
GCF_000390625.1	Genome Enterococcus faecalis
GCF_000390785.1	Genome Enterococcus faecalis
GCF_000392915.1	Genome Enterococcus faecalis
GCF_000393095.1	Genome Enterococcus faecalis
GCF_000393175.1	Genome Enterococcus faecalis
GCF_000393275.1	Genome Enterococcus faecalis
GCF_000393295.1	Genome Enterococcus faecalis
GCF_000393335.1	Genome Enterococcus faecalis
GCF_000393875.1	Genome Enterococcus malodoratus
GCF_000393895.1	Genome Enterococcus raffinosus
GCF_000393975.1	Genome Enterococcus pallens
GCF_000393995.1	Genome Enterococcus haemoperoxidus
GCF_000394015.1	Genome Enterococcus moraviensis
GCF_000394035.1	Genome Enterococcus phoeniculicola
GCF_000394055.1	Genome Enterococcus caccae
GCF_000394515.1	Genome Enterococcus faecalis
GCF_000394615.1	Genome Enterococcus gilvus
GCF_000396865.1	Genome Enterococcus faecalis
GCF_000396905.1	Genome Enterococcus faecalis
GCF_000406925.1	Genome Enterococcus columbae
GCF_000406965.1	Genome Enterococcus avium
GCF_000407145.1	Genome Enterococcus caccae
GCF_000407165.1	Genome Enterococcus haemoperoxidus
GCF_000407185.1	Genome Enterococcus malodoratus
GCF_000407225.1	Genome Enterococcus columbae
GCF_000407245.1	Genome Enterococcus avium
GCF_000407445.1	Genome Enterococcus moraviensis
GCF_000407485.1	Genome Enterococcus pallens
GCF_000407505.1	Genome Enterococcus phoeniculicola
GCF_000407525.1	Genome Enterococcus raffinosus
GCF_000407545.1	Genome Enterococcus gilvus
GCF_000407565.1	Genome Enterococcus cecorum
GCF_000414985.1	Genome Enterococcus faecalis
GCF_000415045.1	Genome Enterococcus faecalis
GCF_000415245.2	Genome Enterococcus faecalis
GCF_000415465.2	Genome Enterococcus faecalis
GCF_000478325.1	Genome Enterococcus faecalis
GCF_000492155.1	Genome Enterococcus cecorum
GCF_000498755.1	Genome Clostridioides mangenotii
GCF_000519845.1	Genome Enterococcus faecalis
GCF_000524625.1	Genome Enterococcus faecalis
GCF_000583695.1	Genome Agrilactobacillus composti
GCF_000585255.1	Genome Alkalibacterium sp.
GCF_000633635.1	Genome Enterococcus crotali
GCF_000647995.1	Genome Enterococcus faecalis
GCF_000648015.1	Genome Enterococcus faecalis
GCF_000648135.1	Genome Enterococcus faecalis
GCF_000648155.1	Genome Enterococcus faecalis
GCF_000648175.1	Genome Enterococcus faecalis
GCF_000687955.1	Genome Clostridioides mangenotii
GCF_000744945.1	Genome Carnobacterium maltaromaticum
GCF_000763435.1	Genome Enterococcus faecalis
GCF_000788155.1	Genome Enterococcus faecalis
GCF_000788165.1	Genome Enterococcus faecalis
GCF_000981525.1	Genome Lactococcus piscium
GCF_000982595.1	Genome Enterococcus faecalis
GCF_001020435.1	Genome Enterococcus cecorum
GCF_001020445.1	Genome Enterococcus cecorum
GCF_001021675.1	Genome Enterococcus cecorum
GCF_001021745.1	Genome Enterococcus cecorum
GCF_001021755.1	Genome Enterococcus cecorum
GCF_001021795.1	Genome Enterococcus cecorum
GCF_001021815.1	Genome Enterococcus cecorum
GCF_001025255.1	Genome Enterococcus faecium
GCF_001025265.1	Genome Enterococcus faecium
GCF_001025315.1	Genome Enterococcus faecium
GCF_001025325.1	Genome Enterococcus faecium
GCF_001025335.1	Genome Enterococcus faecium
GCF_001025375.1	Genome Enterococcus faecium
GCF_001025435.1	Genome Enterococcus faecium
GCF_001052275.1	Genome Enterococcus faecalis
GCF_001053015.1	Genome Enterococcus faecalis
GCF_001053495.1	Genome Enterococcus faecalis
GCF_001054015.1	Genome Enterococcus faecalis
GCF_001054535.1	Genome Enterococcus faecalis
GCF_001054545.1	Genome Enterococcus faecalis
GCF_001054585.1	Genome Enterococcus faecalis
GCF_001054705.1	Genome Enterococcus faecalis
GCF_001054775.1	Genome Enterococcus faecalis
GCF_001054785.1	Genome Enterococcus faecalis
GCF_001055025.1	Genome Enterococcus faecalis
GCF_001055055.1	Genome Enterococcus faecalis
GCF_001055135.1	Genome Enterococcus faecalis
GCF_001055395.1	Genome Enterococcus faecalis
GCF_001055675.1	Genome Enterococcus faecalis
GCF_001055725.1	Genome Enterococcus faecalis
GCF_001055765.1	Genome Enterococcus faecalis
GCF_001055875.1	Genome Enterococcus faecalis
GCF_001055935.1	Genome Enterococcus faecalis
GCF_001056045.1	Genome Enterococcus faecalis
GCF_001056075.1	Genome Enterococcus faecalis
GCF_001056095.1	Genome Enterococcus sp.
GCF_001056115.1	Genome Enterococcus faecalis
GCF_001056125.1	Genome Enterococcus faecalis
GCF_001056555.1	Genome Enterococcus faecalis
GCF_001057435.1	Genome Enterococcus faecalis
GCF_001057515.1	Genome Enterococcus faecalis
GCF_001057625.1	Genome Enterococcus faecalis
GCF_001057755.1	Genome Enterococcus avium
GCF_001058015.1	Genome Enterococcus faecalis
GCF_001058065.1	Genome Enterococcus faecalis
GCF_001058335.1	Genome Enterococcus faecalis
GCF_001059045.1	Genome Enterococcus faecalis
GCF_001059265.1	Genome Enterococcus faecalis
GCF_001059635.1	Genome Enterococcus faecalis
GCF_001059885.1	Genome Enterococcus faecalis
GCF_001060035.1	Genome Enterococcus faecalis
GCF_001075895.1	Genome Enterococcus faecalis
GCF_001318405.1	Genome Enterococcus cecorum
GCF_001433765.1	Genome Loigolactobacillus coryniformis
GCF_001436375.1	Genome Agrilactobacillus composti
GCF_001436505.1	Genome Loigolactobacillus rennini
GCF_001437315.1	Genome Carnobacterium maltaromaticum
GCF_001544115.1	Genome Enterococcus raffinosus
GCF_001544215.1	Genome Enterococcus durans
GCF_001544295.1	Genome Enterococcus pseudoavium
GCF_001546375.1	Genome Enterococcus faecium
GCF_001563075.1	Genome Enterococcus faecalis
GCF_001591745.1	Genome Lactococcus plantarum
GCF_001594365.1	Genome Enterococcus faecalis
GCF_001639005.2	Genome Enterococcus faecalis
GCF_001652715.1	Genome Enterococcus faecium
GCF_001689055.2	Genome Enterococcus faecalis
GCF_001692705.1	Genome Enterococcus faecalis
GCF_001692955.1	Genome Enterococcus faecalis
GCF_001730285.1	Genome Enterococcus ureasiticus
GCF_001730295.1	Genome Enterococcus plantarum
GCF_001730305.1	Genome Enterococcus termitis
GCF_001730365.1	Genome Enterococcus quebecensis
GCF_001742375.1	Genome Loigolactobacillus coryniformis
GCF_001806895.1	Genome Enterococcus sp.
GCF_001807055.1	Genome Enterococcus sp.
GCF_001807185.1	Genome Enterococcus sp.
GCF_001808965.1	Genome Enterococcus sp.
GCF_001808975.1	Genome Enterococcus sp.
GCF_001810425.1	Genome Enterococcus sp.
GCF_001815025.1	Genome Enterococcus sp.
GCF_001832885.1	Genome Floricoccus penangensis
GCF_001832905.1	Genome Floricoccus tropicus
GCF_001885775.1	Genome Enterococcus avium
GCF_001885825.1	Genome Enterococcus caccae
GCF_001885835.1	Genome Enterococcus columbae
GCF_001885885.1	Genome Enterococcus cecorum
GCF_001885905.1	Genome Enterococcus devriesei
GCF_001885915.1	Genome Enterococcus gilvus
GCF_001885945.1	Genome Enterococcus hermanniensis
GCF_001885985.1	Genome Enterococcus haemoperoxidus
GCF_001886025.1	Genome Enterococcus malodoratus
GCF_001886065.1	Genome Enterococcus moraviensis
GCF_001886075.1	Genome Enterococcus pallens
GCF_001886115.1	Genome Enterococcus phoeniculicola
GCF_001886145.1	Genome Enterococcus quebecensis
GCF_001886185.1	Genome Enterococcus raffinosus
GCF_001886225.1	Genome Enterococcus silesiacus
GCF_001886275.1	Genome Enterococcus termitis
GCF_001895285.1	Genome Marinilactibacillus sp.
GCF_002006705.1	Genome Enterococcus faecalis
GCF_002009565.1	Genome Enterococcus faecalis
GCF_002077625.1	Genome Enterococcus faecium
GCF_002105335.1	Genome Enterococcus faecalis
GCF_002105365.1	Genome Enterococcus faecalis
GCF_002110335.1	Genome Enterococcus faecalis
GCF_002110385.1	Genome Enterococcus faecalis
GCF_002110405.1	Genome Enterococcus faecalis
GCF_002140075.1	Genome Enterococcus faecalis
GCF_002140655.1	Genome Enterococcus sp.
GCF_002140675.1	Genome Enterococcus termitis
GCF_002140715.1	Genome Enterococcus sp.
GCF_002140835.1	Genome Enterococcus sp.
GCF_002140855.1	Genome Enterococcus sp.
GCF_002141085.1	Genome Enterococcus sp.
GCF_002141255.1	Genome Enterococcus faecium
GCF_002141355.1	Genome Enterococcus faecium
GCF_002141365.1	Genome Enterococcus sp.
GCF_002148425.1	Genome Enterococcus sp.
GCF_002155105.1	Genome Sedimentibacter sp.
GCF_002160685.1	Genome Enterococcus cecorum
GCF_002161395.1	Genome Enterococcus cecorum
GCF_002163735.1	Genome Enterococcus faecalis
GCF_002174365.1	Genome Enterococcus cecorum
GCF_002174375.1	Genome Enterococcus sp.
GCF_002174445.1	Genome Enterococcus faecium
GCF_002174455.1	Genome Enterococcus sp.
GCF_002197645.1	Genome Enterococcus wangshanyuanii
GCF_002221625.2	Genome Enterococcus faecalis
GCF_002288985.1	Genome Enterococcus faecalis
GCF_002289025.1	Genome Enterococcus faecalis
GCF_002441715.1	Genome Lactococcus plantarum
GCF_002441745.1	Genome Lactococcus raffinolactis
GCF_002441885.1	Genome Lactococcus chungangensis
GCF_002591965.2	Genome Enterococcus faecium
GCF_002706425.1	Genome Loigolactobacillus coryniformis
GCF_002751015.2	Genome Enterococcus faecalis
GCF_002763375.1	Genome Enterococcus faecalis
GCF_002803675.1	Genome Enterococcus faecium
GCF_002891025.1	Genome Enterococcus avium
GCF_002891055.1	Genome Enterococcus avium
GCF_002943935.1	Genome Enterococcus faecalis
GCF_002943945.1	Genome Enterococcus faecalis
GCF_002943975.1	Genome Enterococcus faecalis
GCF_002944015.1	Genome Enterococcus faecalis
GCF_002944055.1	Genome Enterococcus faecalis
GCF_002944275.1	Genome Enterococcus faecalis
GCF_002944395.1	Genome Enterococcus faecalis
GCF_002944555.1	Genome Enterococcus faecalis
GCF_002944755.1	Genome Enterococcus faecalis
GCF_002944875.1	Genome Enterococcus faecalis
GCF_002944985.1	Genome Enterococcus faecalis
GCF_002945015.1	Genome Enterococcus faecalis
GCF_002945295.1	Genome Enterococcus faecalis
GCF_002945355.1	Genome Enterococcus faecalis
GCF_002945395.1	Genome Enterococcus faecium
GCF_002945435.1	Genome Enterococcus faecalis
GCF_002945455.1	Genome Enterococcus faecium
GCF_002945625.1	Genome Enterococcus faecalis
GCF_002945715.1	Genome Enterococcus faecalis
GCF_002945875.1	Genome Enterococcus faecalis
GCF_002945915.1	Genome Enterococcus faecalis
GCF_002945975.1	Genome Enterococcus faecalis
GCF_002945995.1	Genome Enterococcus faecalis
GCF_002946075.1	Genome Enterococcus faecalis
GCF_002946215.1	Genome Enterococcus faecalis
GCF_002946875.1	Genome Enterococcus faecalis
GCF_002947015.1	Genome Enterococcus faecalis
GCF_002947055.1	Genome Enterococcus faecalis
GCF_002947085.1	Genome Enterococcus faecalis
GCF_002947155.1	Genome Enterococcus faecalis
GCF_002947195.1	Genome Enterococcus faecalis
GCF_002947275.1	Genome Enterococcus faecalis
GCF_002947395.1	Genome Enterococcus faecalis
GCF_002947555.1	Genome Enterococcus faecalis
GCF_002947595.1	Genome Enterococcus faecalis
GCF_002947695.1	Genome Enterococcus faecalis
GCF_002947935.1	Genome Enterococcus faecalis
GCF_002947985.1	Genome Enterococcus faecalis
GCF_002948095.1	Genome Enterococcus faecalis
GCF_002948435.1	Genome Enterococcus faecalis
GCF_002948495.1	Genome Enterococcus faecalis
GCF_002948515.1	Genome Enterococcus faecalis
GCF_002948635.1	Genome Enterococcus faecalis
GCF_002948815.1	Genome Enterococcus faecalis
GCF_002949275.1	Genome Enterococcus faecalis
GCF_002973735.1	Genome Enterococcus faecalis
GCF_002973775.1	Genome Enterococcus faecalis
GCF_002973815.1	Genome Enterococcus faecalis
GCF_003008695.1	Genome Trichococcus alkaliphilus
GCF_003052295.1	Genome Trichococcus paludicola
GCF_003236205.1	Genome Enterococcus plantarum
GCF_003315355.1	Genome Garciella nitratireducens
GCF_003319255.1	Genome Enterococcus cecorum
GCF_003319265.1	Genome Enterococcus cecorum
GCF_003319275.1	Genome Enterococcus cecorum
GCF_003319285.1	Genome Enterococcus cecorum
GCF_003319345.1	Genome Enterococcus cecorum
GCF_003319415.1	Genome Enterococcus faecalis
GCF_003319925.1	Genome Enterococcus faecalis
GCF_003319955.1	Genome Enterococcus faecalis
GCF_003320395.1	Genome Enterococcus faecium
GCF_003320555.1	Genome Enterococcus faecium
GCF_003343305.1	Genome Enterococcus gilvus
GCF_003386455.1	Genome Enterococcus pseudoavium
GCF_003410375.1	Genome Latilactobacillus curvatus
GCF_003463225.1	Genome Enterococcus avium
GCF_003709885.1	Genome Enterococcus faecalis
GCF_003709905.1	Genome Enterococcus faecalis
GCF_003709925.1	Genome Enterococcus faecalis
GCF_003709945.1	Genome Enterococcus faecalis
GCF_003709965.1	Genome Enterococcus faecalis
GCF_003711125.1	Genome Enterococcus avium
GCF_003711625.1	Genome Enterococcus faecalis
GCF_003711635.1	Genome Enterococcus faecalis
GCF_003711665.1	Genome Enterococcus faecalis
GCF_003711675.1	Genome Enterococcus faecalis
GCF_003711705.1	Genome Enterococcus faecalis
GCF_003711725.1	Genome Enterococcus faecalis
GCF_003711745.1	Genome Enterococcus faecalis
GCF_003711755.1	Genome Enterococcus faecalis
GCF_003711785.1	Genome Enterococcus faecalis
GCF_003711825.1	Genome Enterococcus faecalis
GCF_003795675.1	Genome Enterococcus faecalis
GCF_003795725.1	Genome Enterococcus faecalis
GCF_003795755.1	Genome Enterococcus faecalis
GCF_003795975.1	Genome Enterococcus faecium
GCF_003796195.1	Genome Enterococcus faecalis
GCF_003796245.1	Genome Enterococcus faecalis
GCF_003796375.1	Genome Enterococcus faecalis
GCF_003796545.1	Genome Enterococcus faecalis
GCF_003796565.1	Genome Enterococcus faecalis
GCF_003796585.1	Genome Enterococcus faecalis
GCF_003796745.1	Genome Enterococcus faecium
GCF_003796965.1	Genome Enterococcus faecalis
GCF_003797045.1	Genome Enterococcus faecalis
GCF_003797105.1	Genome Enterococcus faecalis
GCF_003797545.1	Genome Enterococcus avium
GCF_003797595.1	Genome Enterococcus faecalis
GCF_003797645.1	Genome Enterococcus faecalis
GCF_003933395.1	Genome Enterococcus faecalis
GCF_003946445.1	Genome Loigolactobacillus jiayinensis
GCF_003962315.1	Genome Enterococcus faecalis
GCF_003962355.1	Genome Enterococcus faecalis
GCF_003962585.1	Genome Enterococcus faecalis
GCF_003962775.1	Genome Enterococcus faecalis
GCF_003962785.1	Genome Enterococcus faecalis
GCF_003962845.1	Genome Enterococcus faecalis
GCF_003996775.1	Genome Enterococcus faecalis
GCF_003996795.1	Genome Enterococcus faecalis
GCF_004010255.1	Genome Enterococcus avium
GCF_004099785.1	Genome Enterococcus faecium
GCF_004099895.1	Genome Enterococcus faecium
GCF_004101305.1	Genome Enterococcus faecium
GCF_004101385.1	Genome Enterococcus faecium
GCF_004103075.1	Genome Enterococcus faecalis
GCF_004103085.1	Genome Enterococcus faecalis
GCF_004103125.1	Genome Enterococcus faecalis
GCF_004103235.1	Genome Enterococcus faecalis
GCF_004103325.1	Genome Enterococcus faecalis
GCF_004103475.1	Genome Enterococcus faecium
GCF_004120275.1	Genome Enterococcus faecalis
GCF_004120285.1	Genome Enterococcus faecalis
GCF_004120295.1	Genome Enterococcus faecalis
GCF_004125655.1	Genome Enterococcus faecalis
GCF_004125695.1	Genome Enterococcus faecalis
GCF_004125915.1	Genome Enterococcus faecalis
GCF_004126045.1	Genome Enterococcus faecalis
GCF_004126115.1	Genome Enterococcus faecalis
GCF_004126155.1	Genome Enterococcus faecalis
GCF_004126225.1	Genome Enterococcus faecalis
GCF_004126245.1	Genome Enterococcus faecalis
GCF_004126315.1	Genome Enterococcus faecalis
GCF_004126325.1	Genome Enterococcus faecalis
GCF_004167095.1	Genome Enterococcus durans
GCF_004168115.1	Genome Enterococcus faecalis
GCF_004309355.1	Genome Enterococcus florum
GCF_004328225.1	Genome Enterococcus faecium
GCF_004328235.1	Genome Enterococcus faecium
GCF_004328245.1	Genome Enterococcus faecium
GCF_004328255.1	Genome Enterococcus faecium
GCF_004328385.1	Genome Enterococcus faecium
GCF_004330425.1	Genome Enterococcus durans
GCF_004332255.1	Genome Enterococcus faecium
GCF_004332275.1	Genome Enterococcus faecium
GCF_004793935.1	Genome Enterococcus faecalis
GCF_004923245.1	Genome Enterococcus faecium
GCF_005234585.1	Genome Enterococcus faecalis
GCF_005234665.1	Genome Enterococcus faecalis
GCF_005234675.1	Genome Enterococcus faecalis
GCF_005234685.1	Genome Enterococcus faecalis
GCF_005234735.1	Genome Enterococcus faecalis
GCF_005235825.1	Genome Enterococcus faecalis
GCF_005236265.1	Genome Enterococcus faecalis
GCF_005236415.1	Genome Enterococcus faecalis
GCF_005236475.1	Genome Enterococcus faecalis
GCF_005236755.1	Genome Enterococcus faecalis
GCF_005236945.1	Genome Enterococcus faecalis
GCF_005237155.1	Genome Enterococcus faecalis
GCF_005237335.1	Genome Enterococcus faecalis
GCF_005237435.1	Genome Enterococcus faecalis
GCF_005237455.1	Genome Enterococcus faecalis
GCF_005237495.1	Genome Enterococcus faecalis
GCF_005237505.1	Genome Enterococcus faecalis
GCF_005237635.1	Genome Enterococcus faecalis
GCF_005237895.1	Genome Enterococcus faecalis
GCF_005237915.1	Genome Enterococcus faecalis
GCF_005238155.1	Genome Enterococcus faecalis
GCF_005238165.1	Genome Enterococcus faecalis
GCF_005238685.1	Genome Enterococcus faecalis
GCF_005238845.1	Genome Enterococcus faecalis
GCF_005238935.1	Genome Enterococcus faecalis
GCF_005347505.1	Genome Enterococcus avium
GCF_005405165.1	Genome Loigolactobacillus binensis
GCF_005405345.1	Genome Enterococcus viikkiensis
GCF_005405485.1	Genome Enterococcus hulanensis
GCF_005844645.1	Genome Enterococcus avium
GCF_005864315.1	Genome Marinilactibacillus psychrotolerans
GCF_006337145.1	Genome Enterococcus faecium
GCF_006370295.1	Genome Trichococcus shcherbakoviae
GCF_006539225.1	Genome Enterococcus faecalis
GCF_006541085.1	Genome Enterococcus faecalis
GCF_006541265.1	Genome Enterococcus faecalis
GCF_006541295.1	Genome Enterococcus faecalis
GCF_006541335.1	Genome Enterococcus faecalis
GCF_006541345.1	Genome Enterococcus faecalis
GCF_006541405.1	Genome Enterococcus faecalis
GCF_006541435.1	Genome Enterococcus faecalis
GCF_006541445.1	Genome Enterococcus faecalis
GCF_006541785.1	Genome Enterococcus faecalis
GCF_006541805.1	Genome Enterococcus faecalis
GCF_006541885.1	Genome Enterococcus faecalis
GCF_007034685.1	Genome Enterococcus faecalis
GCF_007034845.1	Genome Enterococcus faecalis
GCF_007035845.1	Genome Enterococcus faecalis
GCF_007273495.1	Genome Enterococcus avium
GCF_007273515.1	Genome Enterococcus avium
GCF_007625025.1	Genome Enterococcus faecium
GCF_007954685.1	Genome Loigolactobacillus coryniformis
GCF_007989385.1	Genome Marinilactibacillus psychrotolerans
GCF_008000855.1	Genome Enterococcus faecium
GCF_008000875.1	Genome Enterococcus sp.
GCF_008082415.1	Genome Enterococcus faecalis
GCF_008121035.1	Genome Enterococcus faecalis
GCF_008121155.1	Genome Enterococcus sp.
GCF_008725805.1	Genome Enterococcus faecalis
GCF_009659905.1	Genome Enterococcus faecalis
GCF_009662495.1	Genome Enterococcus faecalis
GCF_009695625.1	Genome Streptococcus alactolyticus
GCF_009696185.1	Genome Enterococcus sp.
GCF_009696205.1	Genome Enterococcus sp.
GCF_009734505.1	Genome Enterococcus faecalis
GCF_009734535.1	Genome Enterococcus faecalis
GCF_009734545.1	Genome Enterococcus faecalis
GCF_009734615.1	Genome Enterococcus faecalis
GCF_009734895.1	Genome Enterococcus faecalis
GCF_009734935.1	Genome Enterococcus faecalis
GCF_009735135.1	Genome Enterococcus faecalis
GCF_009735235.1	Genome Enterococcus faecalis
GCF_009830455.1	Genome Enterococcus faecalis
GCF_009830505.1	Genome Enterococcus faecalis
GCF_009830535.1	Genome Enterococcus faecalis
GCF_009830565.1	Genome Enterococcus faecalis
GCF_009830615.1	Genome Enterococcus faecalis
GCF_009830695.1	Genome Enterococcus faecalis
GCF_009830715.1	Genome Enterococcus faecalis
GCF_009830895.1	Genome Enterococcus faecalis
GCF_009832345.1	Genome Enterococcus faecalis
GCF_009832455.1	Genome Enterococcus faecalis
GCF_009832635.1	Genome Enterococcus faecalis
GCF_009832645.1	Genome Enterococcus faecalis
GCF_009873835.1	Genome Enterococcus durans
GCF_009873885.1	Genome Enterococcus durans
GCF_009873895.1	Genome Enterococcus durans
GCF_009873935.1	Genome Enterococcus durans
GCF_009873945.1	Genome Enterococcus durans
GCF_009873965.1	Genome Enterococcus durans
GCF_009873985.1	Genome Enterococcus durans
GCF_009873995.1	Genome Enterococcus durans
GCF_009874045.1	Genome Enterococcus durans
GCF_009874775.1	Genome Enterococcus durans
GCF_009874785.1	Genome Enterococcus durans
GCF_009874815.1	Genome Enterococcus durans
GCF_009874835.1	Genome Enterococcus durans
GCF_009874875.1	Genome Enterococcus durans
GCF_009874895.1	Genome Enterococcus durans
GCF_009874905.1	Genome Enterococcus durans
GCF_009874935.1	Genome Enterococcus durans
GCF_009874945.1	Genome Enterococcus durans
GCF_009874955.1	Genome Enterococcus durans
GCF_009874995.1	Genome Enterococcus durans
GCF_009875015.1	Genome Enterococcus durans
GCF_009875025.1	Genome Enterococcus durans
GCF_009875045.1	Genome Enterococcus durans
GCF_009875065.1	Genome Enterococcus durans
GCF_009875075.1	Genome Enterococcus durans
GCF_009875115.1	Genome Enterococcus durans
GCF_009875125.1	Genome Enterococcus durans
GCF_009875145.1	Genome Enterococcus durans
GCF_009875155.1	Genome Enterococcus durans
GCF_009875165.1	Genome Enterococcus durans
GCF_009875235.1	Genome Enterococcus durans
GCF_009875255.1	Genome Enterococcus durans
GCF_009875265.1	Genome Enterococcus durans
GCF_009875275.1	Genome Enterococcus durans
GCF_009875315.1	Genome Enterococcus durans
GCF_009875355.1	Genome Enterococcus durans
GCF_009875375.1	Genome Enterococcus avium
GCF_009875385.1	Genome Enterococcus avium
GCF_009875405.1	Genome Enterococcus avium
GCF_009875425.1	Genome Enterococcus avium
GCF_009887885.1	Genome Enterococcus faecalis
GCF_009889465.1	Genome Enterococcus durans
GCF_009889475.1	Genome Enterococcus durans
GCF_009889495.1	Genome Enterococcus durans
GCF_009890725.1	Genome Enterococcus raffinosus
GCF_009890935.1	Genome Enterococcus mundtii
GCF_009891685.1	Genome Enterococcus durans
GCF_009891715.1	Genome Enterococcus durans
GCF_009891725.1	Genome Enterococcus durans
GCF_009891735.1	Genome Enterococcus durans
GCF_009891785.1	Genome Enterococcus durans
GCF_009891805.1	Genome Enterococcus durans
GCF_009891815.1	Genome Enterococcus durans
GCF_009891835.1	Genome Enterococcus durans
GCF_009891845.1	Genome Enterococcus durans
GCF_009891885.1	Genome Enterococcus durans
GCF_009891905.1	Genome Enterococcus durans
GCF_009891915.1	Genome Enterococcus durans
GCF_009891925.1	Genome Enterococcus durans
GCF_009891965.1	Genome Enterococcus durans
GCF_009891985.1	Genome Enterococcus durans
GCF_009892005.1	Genome Enterococcus durans
GCF_009892025.1	Genome Enterococcus durans
GCF_009892035.1	Genome Enterococcus durans
GCF_009892085.1	Genome Enterococcus durans
GCF_009892105.1	Genome Enterococcus durans
GCF_009892125.1	Genome Enterococcus durans
GCF_009892135.1	Genome Enterococcus durans
GCF_009892145.1	Genome Enterococcus durans
GCF_009892155.1	Genome Enterococcus durans
GCF_009892205.1	Genome Enterococcus durans
GCF_009892225.1	Genome Enterococcus durans
GCF_009906585.1	Genome Enterococcus hirae
GCF_009910555.1	Genome Enterococcus faecalis
GCF_009913815.1	Genome Enterococcus faecalis
GCF_010974995.1	Genome Enterococcus durans
GCF_900067155.1	Genome Trichococcus collinsii
GCF_900067165.1	Genome Trichococcus sp.
GCF_900067465.1	Genome Trichococcus flocculiformis
GCF_900070335.1	Genome Trichococcus pasteurii
GCF_900079135.1	Genome Trichococcus pasteurii
GCF_900101525.1	Genome Marinilactibacillus psychrotolerans
GCF_900107505.1	Genome Trichococcus collinsii
GCF_900111135.1	Genome Granulicatella balaenopterae
GCF_900111415.1	Genome Enterococcus malodoratus
GCF_900112935.1	Genome Trichococcus pasteurii
GCF_900113645.1	Genome Trichococcus flocculiformis
GCF_900114235.1	Genome Marinilactibacillus piezotolerans
GCF_900115825.1	Genome Desemzia incerta
GCF_900117325.1	Genome Enterococcus faecalis
GCF_900117355.1	Genome Enterococcus faecalis
GCF_900119835.1	Genome Lactococcus chungangensis
GCF_900129415.1	Genome Trichococcus flocculiformis
GCF_900163775.1	Genome Marinilactibacillus psychrotolerans
GCF_900166945.1	Genome Enterococcus faecium
GCF_900167305.1	Genome Garciella nitratireducens
GCF_900416805.1	Genome Trichococcus shcherbakoviae
GCF_900447655.1	Genome Enterococcus avium
GCF_900447695.1	Genome Enterococcus durans
GCF_900447715.1	Genome Enterococcus cecorum
GCF_900447795.1	Genome Enterococcus faecalis
GCF_900447925.1	Genome Enterococcus malodoratus
GCF_900447955.1	Genome Enterococcus malodoratus
GCF_900474605.1	Genome Enterococcus cecorum
GCF_901212505.1	Genome Enterococcus avium
GCF_901212565.1	Genome Enterococcus avium
GCF_901212595.1	Genome Enterococcus avium
GCF_902158825.1	Genome Enterococcus faecalis
GCF_902158875.1	Genome Enterococcus faecalis
GCF_902158905.1	Genome Enterococcus faecalis
GCF_902159035.1	Genome Enterococcus faecium
GCF_902159085.1	Genome Enterococcus faecalis
GCF_902159165.1	Genome Enterococcus faecalis
GCF_902159175.1	Genome Enterococcus faecalis
GCF_902159185.1	Genome Enterococcus faecalis
GCF_902159395.1	Genome Enterococcus faecalis
GCF_902159405.1	Genome Enterococcus faecalis
GCF_902159505.1	Genome Enterococcus faecium
GCF_902159645.1	Genome Enterococcus faecalis
GCF_902159895.1	Genome Enterococcus faecalis
GCF_902159915.1	Genome Enterococcus faecalis
GCF_902159945.1	Genome Enterococcus faecalis
GCF_902159975.1	Genome Enterococcus faecalis
GCF_902160015.1	Genome Enterococcus faecalis
GCF_902160035.1	Genome Enterococcus faecalis
GCF_902160075.1	Genome Enterococcus faecalis
GCF_902160085.1	Genome Enterococcus faecalis
GCF_902160105.1	Genome Enterococcus faecalis
GCF_902160125.1	Genome Enterococcus faecalis
GCF_902160185.1	Genome Enterococcus faecalis
GCF_902160295.1	Genome Enterococcus faecalis
GCF_902160465.1	Genome Enterococcus faecalis
GCF_902160795.1	Genome Enterococcus faecalis
GCF_902160825.1	Genome Enterococcus faecalis
GCF_902161085.1	Genome Enterococcus faecalis
GCF_902161575.1	Genome Enterococcus faecalis
GCF_902161665.1	Genome Enterococcus faecalis
GCF_902161745.1	Genome Enterococcus faecalis
GCF_902161825.1	Genome Enterococcus faecalis
GCF_902161845.1	Genome Enterococcus faecalis
GCF_902161975.1	Genome Enterococcus faecalis
GCF_902162025.1	Genome Enterococcus faecalis
GCF_902162135.1	Genome Enterococcus faecalis
GCF_902162275.1	Genome Enterococcus faecalis
GCF_902162305.1	Genome Enterococcus faecalis
GCF_902162335.1	Genome Enterococcus faecalis
GCF_902162785.1	Genome Enterococcus faecalis
GCF_902162825.1	Genome Enterococcus faecalis
GCF_902162985.1	Genome Enterococcus faecalis
GCF_902163125.1	Genome Enterococcus faecalis
GCF_902163155.1	Genome Enterococcus faecalis
GCF_902163165.1	Genome Enterococcus faecalis
GCF_902163255.1	Genome Enterococcus faecium
GCF_902163585.1	Genome Enterococcus faecalis
GCF_902163725.1	Genome Enterococcus faecalis
GCF_902163755.1	Genome Enterococcus faecalis
GCF_902163785.1	Genome Enterococcus faecalis
GCF_902163805.1	Genome Enterococcus faecalis
GCF_902163825.1	Genome Enterococcus faecalis
GCF_902163845.1	Genome Enterococcus faecalis
GCF_902163855.1	Genome Enterococcus faecalis
GCF_902163895.1	Genome Enterococcus faecalis
GCF_902163915.1	Genome Enterococcus faecalis
GCF_902163935.1	Genome Enterococcus faecalis
GCF_902163965.1	Genome Enterococcus faecalis
GCF_902163995.1	Genome Enterococcus faecalis
GCF_902164005.1	Genome Enterococcus faecium
GCF_902164075.1	Genome Enterococcus faecalis
GCF_902164425.1	Genome Enterococcus faecalis
GCF_902164485.1	Genome Enterococcus faecalis
GCF_902164525.1	Genome Enterococcus faecium
GCF_902164585.1	Genome Enterococcus faecalis
GCF_902164845.1	Genome Enterococcus faecalis
GCF_902164855.1	Genome Enterococcus faecalis
GCF_902165155.1	Genome Enterococcus faecium
GCF_902165375.1	Genome Enterococcus faecium
GCF_902165765.1	Genome Enterococcus faecium
GCF_902165855.1	Genome Enterococcus faecium
GCF_902165955.1	Genome Enterococcus faecium
GCF_902165985.1	Genome Enterococcus faecalis
GCF_902166835.1	Genome Enterococcus faecium
GCF_902167725.1	Genome Enterococcus avium
GCF_902167855.1	Genome Enterococcus avium
GCF_902377565.1	Genome Enterococcus raffinosus
GCF_902385275.1	Genome Enterococcus avium
GCF_902387535.1	Genome Enterococcus caccae
GCF_902706605.1	Genome Enterococcus sp.
NZ_LWHF01000045.1	Genome shotgun sequences Enterococcus faecalis
NZ_PKMN01000041.1	Genome shotgun sequences Enterococcus faecalis
NZ_LDND01000117.1	Genome shotgun sequences Enterococcus faecium
NZ_CABHDR010000049.1	Genome shotgun sequences Enterococcus faecium
NZ_KE352861.1	Genome shotgun sequences Enterococcus faecalis
NZ_KB946329.1	Genome shotgun sequences Enterococcus phoeniculicola
NZ_AYLU01000046.1	Genome shotgun sequences Enterococcus faecalis
NZ_KB944733.1	Genome shotgun sequences Enterococcus faecalis
NZ_PJXM01000014.1	Genome shotgun sequences Enterococcus faecalis
NZ_CP035137.1	Genome shotgun sequences Enterococcus faecium
NZ_SEHG01000089.1	Genome shotgun sequences Enterococcus durans
NZ_SRYT01000012.1	Genome shotgun sequences Enterococcus faecalis
WP_161645640.1	Protein homologous to MR10E
WP_010824086.1	Protein homologous to MR10E
WP_033628159.1	Protein homologous to MR10E
WP_010709544.1	Protein homologous to MR10E
WP_002293189.1	Protein homologous to MR10E
WP_104777075.1	Protein homologous to MR10E
WP_002345873.1	Protein homologous to MR10E
WP_065535938.1	Protein homologous to MR10E
WP_086325716.1	Protein homologous to MR10E
WP_061101445.1	Protein homologous to MR10E
WP_104777076.1	Protein homologous to MR10F
WP_131501013.1	Protein homologous to MR10F
WP_002342442.1	Protein homologous to MR10F
WP_047937082.1	Protein homologous to MR10F
WP_109114450.1	Protein homologous to MR10F
WP_002293190.1	Protein homologous to MR10F
WP_147586749.1	Protein homologous to MR10F
WP_161645641.1	Protein homologous to MR10F
WP_065535937.1	Protein homologous to MR10F
WP_087548761.1	Protein homologous to MR10F
WP_086325717.1	Protein homologous to MR10F
WP_061101444.1	Protein homologous to MR10F
WP_029659565.1	Protein homologous to MR10F
WP_050443800.1	Protein homologous to MR10F
WP_051582997.1	Protein homologous to MR10F
WP_029659325.1	Protein homologous to MR10F
WP_050564259.1	Protein homologous to MR10F
WP_104777077.1	Protein homologous to MR10G
WP_047937083.1	Protein homologous to MR10G
WP_002293192.1	Protein homologous to MR10G
WP_002342443.1	Protein homologous to MR10G
WP_161645643.1	Protein homologous to MR10G
WP_010824088.1	Protein homologous to MR10G
WP_086325718.1	Protein homologous to MR10G
WP_065535936.1	Protein homologous to MR10G
WP_061101443.1	Protein homologous to MR10G
WP_032490246.1	Protein homologous to MR10G
WP_010709542.1	Protein homologous to MR10G
WP_131501012.1	Protein homologous to MR10H
WP_142644766.1	Protein homologous to MR10H
WP_002293193.1	Protein homologous to MR10H
WP_142667038.1	Protein homologous to MR10H
WP_161645644.1	Protein homologous to MR10H
WP_010709541.1	Protein homologous to MR10H
WP_010824089.1	Protein homologous to MR10H
WP_065535935.1	Protein homologous to MR10H
WP_033628161.1	Protein homologous to MR10H
WP_061101442.1	Protein homologous to MR10H
WP_033598575.1	Protein homologous to MR10H
